# Supplementary material for: RNA Interference Reveals the Impacts of CYP6CY7 on Imidacloprid Resistance in Aphis glycines
Source: Insects. 2024 Mar 13;15(3):188. doi: 10.3390/insects15030188 (PMC10970732; doi:10.3390/insects15030188)
Supplement: Supplementary file 1 [file insects-15-00188-s001.zip]

Archive with 1 entries (1 files):
- insects-2831972-supplementary.pdf
